# Supplementary material for: Disorganization of language and working memory systems in frontal versus temporal lobe epilepsy
Source: Brain. 2022 May 2;146(3):935–53. doi: 10.1093/brain/awac150 (PMC9976988; doi:10.1093/brain/awac150)
Supplement: awac150_Supplementary_Data [file awac150_supplementary_data.zip]

Archive with 2 entries (2 files):
- brain-2021-00401-File010.pdf
- brain-2021-00401-File011.pdf
